# Supplementary material for: Evaluating research ethics committees in Vietnam and Laos: Results of a validated self-assessment tool
Source: PLoS One. 2024 Aug 22;19(8):e0309084. doi: 10.1371/journal.pone.0309084 (PMC11340885; doi:10.1371/journal.pone.0309084)
Supplement: S1 Dataset — (XLSX) [file pone.0309084.s003.xlsx]

## Sheet: Scoring Sheet
Entry Information		Organizational Aspects (Max 54 points)																		Membership and Educational Training (Max 30 points)															Submission Arrangements and Materials (Max 12 points)													Minutes (Max 13 points)
																																			Submission Arrangements of Research Protocols					Submission Materials
		1	2	3	4	5	6	7	8	9	10	11	11b	12	13	13b	14	15		1	2	2b	2c	3	4	5	5b	6	6b	7	7b	8	9		1	2	3	4	5	6	7	8	9	10	11	12		1	2
Entry Number	What year was the REC founded?	Is the REC subject to registration with a national authority?	How often does the REC meet as a full committee to review research studies?	Was the REC estbalished under a high ranking authority (e.g., President's office, Ministry of Health, etc.)?	Does the REC have written Standard Operating Procedures?	Does the REC have a policy that outlines the process for appointing the REC chair?	Which of the following criteria are used to select the Chair of the REC?	Does the REC have a policy that describes the process for appointing the members of the REC and details the membership requirements and the terms of appointment?	Which of the following criteria are used to select REC members?	Does the REC have a policy for disclosure and management of potential conflicts of interest for the members of the REC?	Does the REC have a policy for disclosure and management of potential conflicts of interest for the members of the research team?	Does the REC have a quality improvement (QI) program for itself?	If yes, describe what was done in the last year and any changes that were made as a result of the QI program.	Does the institution/organization regularly evaluate the operations of the REC?	Does the REC have a mechanism whereby enrolled research participants can file complaints or direct questions regarding human subjects protection issues?	If yes, please describe the mechanism.	How are the records of the REC stored?	Quorum: Does the REC require that there be a certain number of members present in order to make the meeting official to review protocols?	Total Score	How many members are there on the REC?	How many are women?	How many are men?	Female/Male gender ratio	Are any of the members not affiliated with the institution, that is, the member is not employed by the institution and is not related to a person who is employed?	Are any of the members considered to be a non-scientist?	Is there a requirement that the REC Chair (or the designee who is in charge of running the committee) has any prior formal training in research ethics?	If yes, what type of training is required?	Does the institution require that REC members have training in research ethics in order to be a member of the REC?	If yes, what type of training is required?	Does the institution require that investigators have training in research ethics in order to submit protocols for review by the REC?	If yes, what type of training is required?	Does the REC conduct continuing education in research ethics for its members on a regular basis?	Does the REC document the human subjects protection training received by its members?	Total Score	Does the REC publish guidelines for submission of applications for the review by the REC?	Does the REC require investigators to use a specific application form for the submission of their protocols to the REC?	Does the REC have an informed consent template to help guide investigators in the writing of their informed consent forms?	Does the REC require approval and signature of the department chair (or another individual) of the research protocol prior to the submission?	Does the REC require a deadline for investigators to submit protocols for full committee review?	Full protocol	Informed consent form	Investigator's qualifications	Conflict of interests disclosure forms for members of the research team	Recruitment material, if applicable	Questionnaires/surveys that will be used in research, if applicable	Investigator's Drug Brochure or materials describing the nature of the drug being used in a clinical trial, if applicable	Total Score	Does the REC maintain minutes of each meeting?	Do the minutes reflect that members were asked whether they had a conflict of interest regarding any of the protocols to be discussed and indicate that such members did not participate in the decision making process of the relevant protocols?
		Yes: 2 points	For meeting frequency equal or greater than once/month, 1 point	Yes: 5 points	Yes: 5 points	Yes: 2 points	Prior training in ethics: 1 points Publication in ethics: 1 point Prior research experience: 1 point Other: 0 points	Yes: 2 points	Prior training in ethics: 1 points Publication in ethics: 1 point Prior research experience: 1 point	Yes: 5 points	Yes: 5 points	Yes: 5 points		Yes: 5 points	Yes: 5 points		Paper folders in a locked file cabinet: 1 point Electronic in a password-protected computer: 1 point On an open shelf: 0 points Other: 0 points	Yes: 5 points		If greater than or equal to 5 members, 2 points	Raw number	Raw number	If ratio is between 0.4 and 0.6, then 2 points	Yes: 2 points	Yes: 2 points	Yes: 5 points	Web-based training, Workshop in research ethics, Course, Other	Yes: 5 points	Web-based training, Workshop in research ethics, Course, Other	Yes: 5 points		Yes: 5 points	Yes: 2 points		Yes: 1 point	Yes: 1 point	Yes: 1 point	Yes: 1 point	Yes: 1 point	Yes: 1 point	Yes: 1 point	Yes: 1 point	Yes: 1 point	Yes: 1 point	Yes: 1 point	Yes: 1 point		Yes: 5 points	Yes: 1 point
1	2016	0	1	5	5	2	2	2	2	5	5	5	Organize training, update regulations and form procedures	5	5		2	5	51	2	13	12	0	2	0	5	Courses, training on good clinical practice	5	Course	5	Course	5	2	26	1	1	1	1	1	1	1	1	1	1	1	1	12	5	1
2	2016	0	1	5	5	2	1	2	1	5	5	5	CH/NCS publications/guidelines	5	0		0	5	42	2	1	11	0	0	0	5	Workshop in research ethics	5	missing data	0		0	0	12	1	1	1	1	1	0	1	1	1	0	1	1	10	5	0
3	2021	0	0	5	5	2	2	2	2	5	5	0		5	5		2	5	45	2	6	7	0	2	2	5	missing data	5	Workshop on research ethics, Course	0		5	2	23	1	1	1	1	1	1	1	1	1	1	1	1	12	5	1
4	2012	2	0	5	5	2	2	2	2	5	5	5		5	0		2	5	47	2	3	8	0	0	0	5	Course	5	Course	5	Workshop on research ethics	5	2	24	1	1	1	0	1	1	1	0	0	0	0	0	6	0	0
5	2017	2	1	5	5	2	2	2	2	5	5	0		5	5	According to Circular 04 of the Ministry of Health on Ethics Council	1	5	47	2	2	5	2	2	2	5	Web-based training, Workshop in research ethics, Courses, GCP trained	5	Web-based training, Workshop on research ethics, Course, GCP trained	0		5	2	25	1	1	1	1	1	1	1	1	1	1	1	1	12	5	1
6	2014	0	0	5	5	2	1	2	1	5	5	0		0	0		1	5	32	2	4	5	0	2	2	5	Course	5	missing data	0		5	2	23	1	1	1	1	1	1	1	1	1	0	1	1	11	5	1
7	2003	2	1	5	5	2	2	2	2	5	5	0		5	5		0	5	46	2	8	3	0	2	2	5	Course	5	Course	5	Web-based training, Research ethics seminars, Courses	5	2	28	1	1	1	1	1	1	1	1	1	1	1	1	12	5	1
8	2013	2	1	5	5	2	2	2	2	5	5	5		5	5	The Ethics Council will hold a meeting to take appropriate measures	1	5	52	2	1	6	0	2	2	5	Course	5	GCP	5	Course	0	2	23	1	1	1	1	0	1	1	1	1	1	1	1	11	5	1
9	2015	2	0	5	5	0	2	0	2	5	5	0		5	5	Periodic reports + changes when events occur	1	5	42	2	1	11	0	2	0	5	Course	5	Course	0		0	2	16	1	1	1	1	1	1	1	1	1	1	1	1	12	5	1
10	2013	0	0	5	0	0	0	0	0	0	0	0		0	0		1	5	11	2	2	7	0	2	2	5	Course	5	Course	0		0	2	18	1	1	1	1	1	1	1	1	0	0	1	1	10	5	0
11	2013	2	1	5	5	2	2	2	2	5	5	5	Organize training for members of the Council, discuss ethical evaluation criteria in biomedical research of studies	0	0		1	5	42	2	6	3	0	2	2	5	Course	5	Training on the web, Course	5	Web-based training, Courses	5	2	28	1	1	1	1	1	1	1	1	0	1	1	1	11	5	1
12	2019	0	0	5	5	2	1	2	1	0	0	0		5	5	Research subjects can contact the Ethics Committee directly by phone	1	5	32	2	6	9	0	2	2	5	Course	5	Course	5	Course	5	2	28	1	1	1	1	1	1	1	1	0	1	1	1	11	5	0
13	2023	2	0	5	5	2	3	2	2	5	5	0		5	0		1	5	42	2	2	5	2	2	2	5	Web-based training, Course	5	Course	5	Training on the web	5	2	30	1	1	1	1	1	1	1	1	1	1	1	1	12	5	0
14	2012	2	1	5	5	2	2	2	2	5	5	5		5	5	Periodically monitor and publicize the address of the REC office	1	5	52	2	13	6	0	2	2	5	Course	5	Course	5	Course	5	2	28	1	1	1	1	1	1	1	1	1	1	1	1	12	5	1
15	2019	2	1	5	5	2	2	2	1	5	5	0		5	5		1	5	46	2	3	3	0	2	2	5	Web-based training, Workshop in research ethics, Courses	5	Web-based training, Courses	5	Web-based training, Courses	5	2	28	1	1	1	1	1	1	1	1	1	1	1	1	12	5	1
16	2016	2	1	5	5	2	2	2	2	5	5	0		0	5	Contact information for the local Ethical Council is publicly stated in the ICF and clearly states that patients participating in the research can contact them.	2	5	43	2	missing data	missing data	missing data	2	2	5	Training course on Good Clinical Research Practice GCP and Ethics in Research organized or recognized by the Ministry of Health	5	Training course on Good Clinical Research Practice GCP and Ethics in Research organized by the Ministry of Health or by workers	5	Compulsory requirement for clinical trial protocol, but encouraged to fully participate in training classes of the Ministry of Health for biomedical research	0	2	23	1	0	1	0	0	1	1	1	1	1	1	1	9	5	1
17	2005	2	1	5	5	2	2	2	2	5	5	5	Survey opinions from applicants about the approval process	5	0		2	5	48	2	8	7	0	2	0	5	Course	5	Course	5	lectures, researchers learn Medical Ethics	5	2	26	1	1	1	1	1	1	1	1	0	1	1	1	11	5	1
18	2002	2	0	5	5	2	2	2	1	5	5	5	Development of a website for submitting proposals for ethical approval, training of the committee, improvement of the SOP in the operation of the committee	0	5	In the Consent form & information sheet, the researcher must specify the researcher's contact number and contact the REC in case of any concerns or questions.	1	5	45	2	9	6	0	2	2	5	Web-based training, Workshop in research ethics, Courses	5	Workshop in research ethics	0		0	0	16	1	0	1	1	1	1	1	1	0	0	1	1	9	5	0
19	2002	2	0	5	5	2	3	2	2	5	5	0		0	5	All research, when making a voluntary application to participate in the study, is specified and includes the contact number of the ethics unit. If there are any problems or questions, you can contact them via email or phone	2	0	38	2	10	5	0	0	2	5	Workshop in research ethics	0		0		5	5	19	1	1	0	1	1	1	1	1	0	0	1	1	9	5	1
[truncated: 90 more columns]
