# Supplementary material for: Evaluating research ethics committees in Vietnam and Laos: Results of a validated self-assessment tool
Source: PLoS One. 2024 Aug 22;19(8):e0309084. doi: 10.1371/journal.pone.0309084 (PMC11340885; doi:10.1371/journal.pone.0309084)
Supplement: S2 Dataset — (XLSX) [file pone.0309084.s004.xlsx]

## Sheet: Câu trả lời biểu mẫu 1
	Thời gian thực hiện	Đơn vị	Kính mong quý đơn vị vui lòng phản hồi thông qua trả lời bộ câu hỏi dưới đây. Trân trọng cảm ơn!	1.REC được thành lập năm nào?	2.REC có phải đăng ký với cơ quan có thẩm quyền quốc gia không?	3.REC họp với tư cách là một hội đồng đầy đủ để thẩm định các nghiên cứu với tần suất như thế nào?	4.REC có được thành lập dưới quyền của cơ quan quản lý cấp trên (ví dụ: Cấp đơn vị, Cấp Bộ Y tế, v.v.) không?	5.REC có xây dựng Quy chế hoạt động bằng văn bản không?	6.REC có quy chế quy định bổ nhiệm Chủ tịch REC không?	7.Tiêu chí nào sau đây được sử dụng để lựa chọn Chủ tịch REC? (Đánh dấu tất cả những gì áp dụng.)	8. REC có quy chế về quy trình bổ nhiệm các thành viên của REC và nêu chi tiết các yêu cầu về thành viên và các điều khoản bổ nhiệm không?	9.Tiêu chí nào sau đây được sử dụng để chọn thành viên REC? (Đánh dấu tất cả những tiêu chí đúng.)	10. REC có quy chế về công khai và quản lý các xung đột lợi ích tiềm ẩn (conflict of interest) đối với các thành viên của REC không?	11. REC có quy chế về công khai và quản lý các xung đột lợi ích tiềm ẩn cho các thành viên của nhóm nghiên cứu không?	12. REC có chương trình cải thiện chất lượng (QI) cho riêng mình không?	12.1 Nếu có, hãy mô tả những gì đã được thực hiện trong năm qua và bất kỳ thay đổi nào đã được thực hiện nhờ chương trình QI _____________________________________	13. Cơ quan/tổ chức có thường xuyên đánh giá các hoạt động của REC (ví dụ: nhu cầu ngân sách, sự đầy đủ của các nguồn lực vật chất, sự phù hợp của các chính sách, thủ tục và thực tiễn, sự phù hợp của tư cách thành viên đối với nghiên cứu đang được thẩm định, và tài liệu về các yêu cầu đào tạo của REC) và các thành viên REC?	14. REC có cơ chế theo dõi những đối tượng nghiên cứu đã đăng ký có thể nộp đơn khiếu nại hoặc đặt câu hỏi trực tiếp liên quan đến các vấn đề bảo vệ đối tượng con người không?	14.1 Nếu có, xin vui lòng mô tả cơ chế	15. Các hồ sơ/tài liệu của REC được lưu trữ như thế nào?	16. Số thành viên: REC có quy định về số lượng thành viên tối thiểu phải có mặt để họp chính thức thẩm định các đề cương không?	17. REC có bao nhiêu thành viên?	18. Có bao nhiêu cán bộ là nữ,có bao nhiêu cán bộ là nam?	19. Có thành viên nào không phải là cán bộ cơ hữu của đơn vị, nghĩa là thành viên không do tổ chức tuyển dụng và trả lương?	20.Có thành viên nào không phải là nhà khoa học không (thành viên phi khoa học)? ((Thành viên phi khoa học là thành viên hội đồng không có bằng cấp cao nhất trong lĩnh vực khoa học hoặc y tế) Xin lưu ý rằng, nếu hội đồng có một thành viên có thể đáp ứng cả hai tiêu chí là không phải nhà khoa học và không phải cán bộ cơ hữu, trong trường hợp đó, vui lòng đánh dấu Có cho cả #3 và #4.	21. Trong quy chọ hoạt động có yêu cầu Chủ tịch REC (hoặc người được chỉ định chịu trách nhiệm điều hành Hội đồng) phải được đào tạo chính thức về đạo đức nghiên cứu trước đây không?	21.1 Nếu có, loại hình đào tạo nào được yêu cầu? (Đánh dấu tất cả những gì áp dụng.)	22. Cơ quan/Tổ chức có yêu cầu các thành viên REC phải được đào tạo về đạo đức nghiên cứu để trở thành thành viên của REC không?	22.1 Nếu có, loại hình đào tạo nào được yêu cầu? (Đánh dấu tất cả những gì áp dụng.)	23. Cơ quan/Tổ chức có yêu cầu các nghiên cứu viên được đào tạo về đạo đức nghiên cứu trước khi nộp các thuyết minh nghiên cứu cho REC thẩm định không?	23.1 Nếu có, loại hình đào tạo nào được yêu cầu? (Đánh dấu tất cả những gì áp dụng.)	24. REC có tiến hành đào tạo liên tục về đạo đức nghiên cứu cho các thành viên của mình một cách thường xuyên không?	25. REC có lưu trữ các văn bằng chứng chỉ minh chứng về quá trình đào tạo về bảo vệ các đối tượng là con người mà các thành viên của REC đã nhận được không?	26. REC có công khai hướng dẫn nộp đơn đăng ký để REC thẩm định không?	27. REC có yêu cầu các nghiên cứu viên sử dụng một mẫu đơn đăng ký cụ thể để gửi các đề cương nghiên cứu của họ cho REC không?	28. REC có mẫu Chấp thuận tình nguyện tham gia nghiên cứu (ICF) để giúp nghiên cứu viên viết ICF cho người tình nguyện tham gia nghiên cứu sau khi giải thích cho họ không?	29. REC có yêu cầu phê duyệt và chữ ký của trưởng bộ môn (hoặc cá nhân khác) đối với đề cương nghiên cứu trước khi xét duyệt không?	30. REC có yêu cầu thời hạn để các nghiên cứu viên nộp các đề cương nghiên cứu cho hội đồng thẩm định đầy đủ không?	Mục nào sau đây Nghiên cứu viên chính (Chủ nhiệm đề tài) cần phải nộp khi nộp hồ sơ đề nghị xét duyệt nghiên cứu cho REC? [31. Đề cương nghiên cứu]	Mục nào sau đây Nghiên cứu viên chính (Chủ nhiệm đề tài) cần phải nộp khi nộp hồ sơ đề nghị xét duyệt nghiên cứu cho REC? [32. Mẫu chấp thuận tình nguyện tham gia nghiên cứu (ICF) sau khi được giải thích]	Mục nào sau đây Nghiên cứu viên chính (Chủ nhiệm đề tài) cần phải nộp khi nộp hồ sơ đề nghị xét duyệt nghiên cứu cho REC? [33. Bằng chứng về trình độ chuyên môn của nghiên cứu viên [ví dụ: lý lịch khoa học, chứng chỉ GCP, chứng chỉ hành nghề, v.v.]]	Mục nào sau đây Nghiên cứu viên chính (Chủ nhiệm đề tài) cần phải nộp khi nộp hồ sơ đề nghị xét duyệt nghiên cứu cho REC? [34. Mẫu cam kết công bố xung đột lợi ích cho các thành viên của nhóm nghiên cứu]	Mục nào sau đây Nghiên cứu viên chính (Chủ nhiệm đề tài) cần phải nộp khi nộp hồ sơ đề nghị xét duyệt nghiên cứu cho REC? [35. Tài liệu tuyển người tình nguyện tham gia nghiên cứu (ví dụ: quảng cáo, bảng hiệu, áp phích, v.v.), nếu có]	Mục nào sau đây Nghiên cứu viên chính (Chủ nhiệm đề tài) cần phải nộp khi đệ trình thuyết minh nghiên cứu cho REC? [36. Bảng câu hỏi/khảo sát sẽ được sử dụng trong nghiên cứu, nếu có]	Mục nào sau đây Nghiên cứu viên chính (Chủ nhiệm đề tài) cần phải nộp khi đệ trình thuyết minh nghiên cứu cho REC? [37. Tài liệu về thông tin thuốc nghiên cứu viên sử dụng hoặc tài liệu mô tả bản chất của loại thuốc đang được sử dụng trong thử nghiệm lâm sàng, nếu có]	38. REC có lưu trữ biên bản của từng cuộc họp không?	Nếu biên bản được lưu giữ, vui lòng trả lời các câu hỏi sau đây liên quan đến biên bản. [39. Biên bản (hoặc tài liệu kèm theo Biên bản) có phản ánh rằng các thành viên công khai xung đột lợi ích liên quan bất kỳ đến đề cương nghiên cứu nào sẽ được xét duyệt hay không và chỉ ra rằng các thành viên có xung đột lợi ích không tham gia vào quá trình ra quyết định của các đề cương liên quan?]	Nếu biên bản được lưu giữ, vui lòng trả lời các câu hỏi sau đây liên quan đến biên bản. [40. Biên bản có ghi lại số đại biểu cần thiết cho các hoạt động họp hội đồng hay không?]	Nếu biên bản được lưu giữ, vui lòng trả lời các câu hỏi sau đây liên quan đến biên bản. [41. Biên bản có ghi lại tất cả cuộc họp thẩm định đề cương đều có ít nhất một nhà khoa học tham gia thẩm định và tham gia vào quá trình ra quyết định không?]
1	2023-08-17	Trường ĐH Y Dược Thái Nguyên	Đã hiểu	2016		1 lần/tháng	có cấp bộ y tế	có	có	Được đào tạo về đạo đức trước đây, kinh nghiệm nghiên cứu trước đây.	có	Được đào tạo về đạo đức trước đây, kinh nghiệm nghiên cứu trước đây	có	có	có	tổ chức tập huấn, cập nhật quy định, quy trình biểu mẫu	có	có		Cặp tài liệu trong tủ hồ sơ khóa, lưu trữ điện tử trong máy tính được bảo vệ bằng mật khẩu	có	25 thành viên chính, 12 thành viên thay thế	nữ 13, nam 12	Có	không	có	Khóa học, tập huấn về thực hành lâm sàng tốt	có	Khóa học tập huấn	có	Khóa học	có	có	có	có	có	có	có	có	có	có	có	có	có	có	có	có	có	có
2	2023-08-17	Bệnh viện Trung ương Huế	Đã hiểu	2016	Không	2 lần/tháng	Có Bệnh viện	Có	Có	Kinh nghiệm nghiên cứu trước đây	Có	Kinh nghiệm nghiên cứu trước đây	Có	có	có	xuất bản/hướng dẫn CH/NCS	Có	Không		Trên kệ mở	Có	12( 5 thư ký)	Nữ 1,Nam 11	Không	không	Không	Hội thảo về đạo đức nghiên cứu	Có		Không		Không	Không	Có	Có	Có	Có	Có	Không	Có	Có	Có	Không	Có	Có	Có	Không	Có	Có
3	2023-08-17	Bệnh viện Răng Hàm Mặt trung ương Hà Nội	Đã hiểu	2021	Không	2 tháng/lần	Có Cấp đơn vị	Có	Có	Được đào tạo về đạo đức trước đây, Kinh nghiệm nghiên cứu trước đây, Đáp ứng quy định hiện hành	có	Được đào tạo về đạo đức trước đây, kinh nghiệm, nghiên cứu trước đây, đáp ứng qui định hiện hành,	Có	Có	Không		Có	Có		Cặp tài liệu trong tủ hồ sơ có khóa, lưu trữ điện tử trong máy tính được bảo vệ bằng mật khẩu	Có	13	6 nữ, 7 nam	Có	Có	Có		Có	Hội thảo về đạo đức nghiên cứu, khóa học	Không		Có	Có	Có	Có	Có	Có	Có	Có	Có	Có	Có	Có	Có	Có	Có	Có	Có	Có
4	2023-08-22	Trường Đại học Y Dược Cần Thơ	Đã hiểu	2012	Có	2 tháng/lần	Có	Có	Có	Được đào tạo về đạo đức trước đây, kinh nghiệm nghiên cứu trước đây	có	Được đào tạo về đạo đức trước đây, Kinh nghiệm nghiên cứu trước đây	Có	Có	Có		Có	Không		Cặp tài liệu trong tủ hồ sơ có khóa, Lưu trữ điện tử trong máy tính được bảo vệ bằng mật khẩu	Có	11	3 nữ 8 nam	Không	Không	Có	Khóa học	Có	Khóa học	Có	Hội thảo về đạo đức nghiên cứu	Có	Có	Có	Có	Có	Không	Có	Có	Có
5	2023-08-25	Học viện Quân y	Đã hiểu		Có	1 lần/tháng	Có	Có	Có	Được đào tạo về đạo đức trước đây, Kinh nghiệm nghiên cứu trước đây	Có	Đã được đào tạo về đạo đức, Đã có kinh nghiệm nghiên cứu trước đây, Theo thông tư 04 của Bộ Y tế về Hội đồng Đạo đức	Có	Có	Đang trong quá trình xây dựng		Có	Có	Theo thông tư 04 của Bộ Y tế về Hội đồng Đạo đức	Cặp tài liệu trong tủ hồ sơ có khóa	Có	7	2 nữ, 5 nam	Có	Có	Có	Đào tạo trên web, Hội thảo về đạo đức nghiên cứu, Khóa học, Đã qua đào tạo GCP	Có	Đào tao trên web, Hội thảo về đạo đức nghiên cứu, Khóa học, Đã qua đào tạo GCP	Không		Có	Có	Có	Có	Có	Có	Có	Có	Có	Có	Có	Có	Có	Có	Có	Có	Có	Có
6	2023-08-28 15:08:30	Bệnh viện Y học cổ truyền Trung ương	Đã hiểu	2014	Không	Chưa họp mặt để thẩm định đề cương	Cấp Bộ Y tế	Có	Có	Kinh nghiệm nghiên cứu trước đây	Có	Đã có kinh nghiệm nghiên cứu trước đây	Có	Có	Không		Không	Không		Cặp tài liệu trong tủ hồ sơ có khóa	Có	09	04 Nữ, 05 Nam	Có	Có	Không		Có		Không		Có	Có	Có	Có	Có	Có	Có	Có	Có	Có	Có	Không	Có	Có	Có	Có	Có	Có
7	2023-09-03 23:48:50	Trường Đại học Y tế công cộng	Đã hiểu	2003	Có	1 lần/tháng	Có	Có	Có	Được đào tạo về đạo đức trước đây, Kinh nghiệm nghiên cứu trước đây	Có	Đã được đào tạo về đạo đức, Đã có kinh nghiệm nghiên cứu trước đây	Có	Có	Không		Có	Có		Tùy chọn 4	Có	11 (9 TV, 2 thư ký)	8 nữ, 3 nam	Có	Có	Có	Khóa học	Có	Khóa học	Có	Đào tạo trên web, Hội thảo về đạo đức nghiên cứu, Khóa học	Có	Có	Có	Có	Có	Có	Có	Có	Có	Có	Có	Có	Có	Có	Có	Có	Có	Có
8	2023-09-04 19:05:09	Trường Đại học Y Hà Nội	Đã hiểu	2013	Có	2 tháng/lần	Có	Có	Có	Được đào tạo về đạo đức trước đây, Kinh nghiệm nghiên cứu trước đây	Có	Đã được đào tạo về đạo đức, Đã có kinh nghiệm nghiên cứu trước đây	Có	Có	Có		Có	Có	HĐ đạo Đức sẽ tiến hành họp để có biện pháp xử lý thích hợp	Cặp tài liệu trong tủ hồ sơ có khóa	Có	7	1 nữ, 6 nam	Có	Có	Có	Khóa học	Có	GCP	Có	Khóa học	Không	Có	Có	Có	Có	Có	Không	Có	Có	Có	Có	Có	Có	Có	Có	Có	Có	Có
9	2023-09-05	Bệnh viện TƯQĐ 108	Đã hiểu	2015	Có	Khác	Có cấp cơ sở BV	Có	Không	Được đào tạo về đạo đức trước đây,kinh nghiệm nghiên cứu trước đây, căn cứ TT Bộ Y Tế	Không	Đã được đào tạo về đạo đức trước đây, kinh nghiệm nghiên cứu trước đây, căn cứ TT Bộ Y Tế	Có	Có	Không		Có	Có	Báo cáo định kỳ+ thay đổi khi có biến cố	Cặp tài liệu trong tủ hồ sơ có khóa	Có	12	1 nữ,11 nam	có	không	có	khóa học	có	khóa học	Không		Không	Có	Có	Có	Có	Có	Có	Có	Có	Có	Có	Có	Có	Có	Có	Có	Có	Có
10	2023-09-06 16:43:19	Trường Đại học Y Dược Hải Phòng	Đã hiểu	2013	Không	2 tháng/lần	Có	Không	Không	Chứng chỉ GCP, tín nhiệm của Hội đồng	Không	Chứng chỉ GCP	Không	Không	Không		Không	Không		Cặp tài liệu trong tủ hồ sơ có khóa	Có	9	2 nữ, 7 nam	Có	Có	Có	Khóa học	Có	Khóa học	Không		Không	Có	Có	Có	Có	Có	Có	Có	Có	Có	Không	Không	Có	Có	Có	Không	Có	Không
11	2023-09-07 15:03:35	Trường Đại học Y Dược - Đại học Quốc gia Hà Nội	Đã hiểu	2013	Có	1 lần/tháng	Có	Có	Có	Được đào tạo về đạo đức trước đây, Kinh nghiệm nghiên cứu trước đây, (1)Có ít nhất 15 năm kinh nghiệm làm việc liên quan đến lĩnh vực nghiên cứu phổ biến do Hội đồng đạo đức đánh giá. (2)Có uy tín và năng lực quản lý điều hành Hội đồng đạo đức một cách độc lập (3) Có đủ thời gian chuẩn bị đầy đủ cho các cuộc họp của Hội đồng đạo đức	Có	Đã được đào tạo về đạo đức, Đã có kinh nghiệm nghiên cứu trước đây, (1)những người trung thực, khách quan, có kinh nghiệm và hiểu biết về đạo đức trong nghiên cứu y sinh học, (2) trình độ từ đại học trở lên (3) đủ thời gian tham gia thực hiện nhiệm vụ của Hội đồng đạo đức, (4) chứng chỉ về thực hành nghiên cứu lâm sàng tốt (GCP)	Có	Có	Có	Tổ chức tập huấn cho các thành viên của Hội đồng, thảo luận các tiêu chí đánh giá về đạo đức trong nghiên cứu y sinh học của các nghiên cứu	Không	Không		Lưu trữ điện tử trong máy tính được bảo vệ bằng mật khẩu	Có	9	Nam 3, nữ 6	Có	Có	Có	Khóa học	Có	Đào tao trên web, Khóa học	Có	Đào tạo trên web, Khóa học	Có	Có	Có	Có	Có	Có	Có	Có	Có	Có	Không	Có	Có	Có	Có	Có	Có	Có
12	2023-09-11 11:53:34	Bệnh viện Da liễu Trung ương	Đã hiểu	2019	Không	2 tháng/lần	Có	Có	Có	Kinh nghiệm nghiên cứu trước đây	Có	Đã có kinh nghiệm nghiên cứu trước đây	Không	Không	Không		Có	Có	Đối tượng nghiên cứu có thể liên hệ trực tiếp với Hội đồng đạo đức qua điện thoại	Cặp tài liệu trong tủ hồ sơ có khóa	Có	15	6 nữ, 9 nam	Có	Có	Có	Khóa học	Có	Khóa học	Có	Khóa học	Có	Có	Có	Có	Có	Có	Có	Có	Có	Có	Không	Có	Có	Có	Có	Không	Có	Có
13	2023-09-14 10:32:03	Bệnh viện E	Đã hiểu	2023	Có	2 tháng/lần	Có	Có	Có	Được đào tạo về đạo đức trước đây, Có công trình xuất bản về đạo đức, Kinh nghiệm nghiên cứu trước đây	Có	Đã được đào tạo về đạo đức, Đã có kinh nghiệm nghiên cứu trước đây	Có	Có	Không		Có	Không		Lưu trữ điện tử trong máy tính được bảo vệ bằng mật khẩu	Có	7	2 nữ, 5 nam	Có	Có	Có	Đào tạo trên web, Khóa học	Có	Khóa học	Có	Đào tạo trên web	Có	Có	Có	Có	Có	Có	Có	Có	Có	Có	Có	Có	Có	Có	Có	Không	Có	Có
14	2023-10-05 14:21:48	Bệnh viện Nhi Trung ương	Đã hiểu	2012	Có	1 lần/tháng	Có	Có	Có	Được đào tạo về đạo đức trước đây, Kinh nghiệm nghiên cứu trước đây	Có	Đã được đào tạo về đạo đức, Đã có kinh nghiệm nghiên cứu trước đây	Có	Có	Có		Có	Có	Giám sát định kỳ, công khai địa chỉ của văn phòng REC	Cặp tài liệu trong tủ hồ sơ có khóa	Có	19	13 nữ, 6 nam	Có	Có	Có	Khóa học	Có	Khóa học	Có	Khóa học	Có	Có	Có	Có	Có	Có	Có	Có	Có	Có	Có	Có	Có	Có	Có	Có	Có	Có
15	2023-10-05 17:14:54	Bệnh viện Phổi trung ương	Đã hiểu	2019	Có	1 lần/tháng	Có	Có	Có	Được đào tạo về đạo đức trước đây, Kinh nghiệm nghiên cứu trước đây	Có	Đã được đào tạo về đạo đức	Có	Có	Không		Có	Có		Cặp tài liệu trong tủ hồ sơ có khóa	Có	6	3 nữ, 3 nam	Có	Có	Có	Đào tạo trên web, Hội thảo về đạo đức nghiên cứu, Khóa học	Có	Đào tao trên web, Khóa học	Có	Đào tạo trên web, Khóa học	Có	Có	Có	Có	Có	Có	Có	Có	Có	Có	Có	Có	Có	Có	Có	Có	Có	Có
16	2023-10-07 16:03:08	Bệnh viện K	Đã hiểu	2016	Có	1 lần/tháng	Có	Có	Có	Được đào tạo về đạo đức trước đây, Kinh nghiệm nghiên cứu trước đây, là nhà khoa học có uy tín, có năng lực khuyến khích và đạt được sự đồng thuận trong cuộc họp	Có	Đã được đào tạo về đạo đức, Đã có kinh nghiệm nghiên cứu trước đây, Trung thực, khách quan	Có	Có	Không		Không	Có	Thông tin liện lạc tới Hội đồng đạo đức cấp cơ sở được công khai nêu trong bản ICF và trong đó có nêu rõ người bệnh tham gia nghiên cứu có thể liên lạc	Lưu trữ trong phòng lưu trữ hồ sơ riêng có khóa, Lưu trữ trong máy tính nội bộ của Hội đồng được bảo vệ bằng mật khẩu	Có	15	11	Có	Có	Có	Khóa tập huấn Thực hành tốt nghiên cứu lâm sàng GCP và Đạo đức trong nghiên cứu do Bộ Y tế tổ chức hoặc công nhận	Có	Khóa tập huấn Thực hành tốt nghiên cứu lâm sàng GCP và Đạo đức trong nghiên cứu do Bộ Y tế tổ chức hoặc công nhân	Có	Yêu cầu bắt buộc đối với thuyết mình đề cương thử nghiệm lâm sàng, nhưng khuyến khích cần tham gia đầy đủ các lớp tập huấn của Bộ y tế đối với các nghiên cứu y sinh học	Không	Có	Có	Không	Có	Không	Không	Có	Có	Có	Có	Có	Có	Có	Có	Có	Có	Có
17	2023-09-11	Đại học Y Dược Hồ Chí Minh	Đã hiểu	2005	Có	2 lần/tháng	Có	Có	Có	Được đào tạo về đạo đức trước đây, kinh nghiệm nghiên cứu trước đây	có	Được đào tạo về đạo đức trước đây, kinh nghiệm nghiên cứu trước đây	Có	Có	Có	Khảo sát ý kiến từ người nộp hồ sơ về quy trình xét duyệt	Có	Không		Cặp tài liệu trong tủ hồ sơ có khóa, lưu trữ điện tử trong máy tính được bảo vệ bằng mật khẩu	Có	15	8 nữ 7 nam	Có	Không	Có	Khóa học	Có	Khóa học	Có	bài giảng, nghiên cứu viên được học môn Y Đức	Có	Có	Có	Có	Có	Có	Có	Có	Có	Có	Không	Có	Có	Có	Có	Có	Có	Có
[truncated: 95 more columns]
